# Supplementary material for: Development of a marker-free mutagenesis system using CRISPR-Cas9 in the pathogenic mould Aspergillus fumigatus
Source: Fungal Genet Biol. 2020 Dec;145:103479. doi: 10.1016/j.fgb.2020.103479 (PMC7768092; doi:10.1016/j.fgb.2020.103479)
Supplement: Supplementary data 1 [file mmc1.xlsx]

## Sheet: Sheet1
	Guide RNA_ID		5'-3'								Use
	atfA_crRNA_273		TCTCCTTCATAAGCGACCAG								gide RNA for atf4
	pacC_crRNA_174		AAGGGACAAGAAATCAGTCT								guide RNA for pacC
	srbA_crRNA_3066		TCATCATCACTACGACTCAT								guide RNA for C-terminal tagging of srbA
	srbA_crRNA_82		TGAAACACGATGTCCACCCC								guide RNA for N-terminal tagging of srbA
	pyrG_Aux_gRNA		CAGACTCCTGCATCGGCTAT								guide RNA for pyrG point mutation
	Primers		5'-3'								Use
	atf4_Screening_Fw		CTATAGCTTGCCATGCCTC								primer for PCR amplification of atf4 to check integration
	atf4_Screening_Rv		GCTAGAGTCCATACTGCAAGG								primer for PCR amplification of atf4 to check integration
	aft4-hph-HDR_Fw		TCTTCCAGTTCTGGATATAGCATATAGATCTTCTCCTTCATAAGCGACCACCGGCTCGGTAACAGAACTA								amplification of the HDR template for the aft4 locus
	aft4-hph-HDR_Rv		TTATGATTTGGCCTCCATACTCCCCTGATCTCAATCCAGTTGAGAACCTCGTTGGAGCATATCGTTCAGAGC								amplification of the HDR template for the aft4 locus
	pacC-Val-Fw		GACTTTACAGCTTGTTTTGCG								primer for PCR amplification and sequencing of the pacC locus
	pacC-Val_Rv		CAAGCAGGAAAGTTGTTCATC								primer for PCR amplification and sequencing of the pacC locus
	pacC-HDR-Fw		TCCTCCCTTCATTCTCCGCTG								amplification of the HDR template for GFP tagging of pacC
	pacC-HDR-174Rv		GAAGGCGAAGCAGTTGTGTTGTTGTTGGTTGCGGTATCTTGGTGTTCAGA								amplification of the HDR template for GFP tagging of pacC
	gfp-tag chk Fw		GTGAGCAAGGGCGAGGAGCTGTTC								PCR screening of gfp-pacC transformants
	gfp-tag chk Rv		CCATGTTTCGCGCGGCCGC								PCR screening of gfp-pacC transformants
	srbA_NGF_Fw		GACTATTCTCAGTACATCTGATGGTCCAAGACCAGCAGTGAAACACGATGGTGAGCAAGGGCGAGGAGCTGTTC								amplification of the HDR template for N-terminal GFP tagging of srbA
	srbA_NGF_Rv		GACTCGAGAGGTGAGAACAACTGGAAATCCCCACCAATGCCGGGGGTGGACCATGTTTCGCGCGGCCGC								amplification of the HDR template for N-terminal 3XFLAG tagging of srbA
	srbA_NFL_Fw		GACTATTCTCAGTACATCTGATGGTCCAAGACCAGCAGTGAAACACGATGGACTACAAGGACCACGACGGCGAC								amplification of the HDR template for N-terminal 3XFLAG tagging of srbA
	srbA_NFL_Rv		GACTCGAGAGGTGAGAACAACTGGAAATCCCCACCAATGCCGGGGGTGGACTTATCGTCATCGTCCTTGTAATC								amplification of the HDR template for C-terminal GFP tagging of srbA
	srbA_CGF_Fw		CTGGCGGCAATGAAGAAGCCTCTGACAATCTACTGCTCTCCGATGAGTCGGTGAGCAAGGGCGAGGAGCTGTTC								amplification of the HDR template for C-terminal GFP tagging of srbA
	srbA_CGF_Rv		TACTCTGCTCGCCAGCTTTCAAGCTTCTGGCAGTAGCGTCATCATCACTACCATGTTTCGCGCGGCCGC								amplification of the HDR template for C-terminal 3XFLAG tagging of srbA
	srbA_CFL_Fw		CTGGCGGCAATGAAGAAGCCTCTGACAATCTACTGCTCTCCGATGAGTCGGACTACAAGGACCACGACGGCGAC								amplification of the HDR template for C-terminal 3XFLAG tagging of srbA
	srbA_CFL_Rv		TACTCTGCTCGCCAGCTTTCAAGCTTCTGGCAGTAGCGTCATCATCACTACTTATCGTCATCGTCCTTGTAATC								PCR amplification and sequencing of the N-terminal part of srbA
	srbA_N-term_Seq_Fw		TCTCCTGATTAGCGTGCTCG								PCR amplification and sequencing of the N-terminal part of srbA
	srbA_N-term_Seq_Rv		CGAAGCATTTGCAGTTTCTGG								PCR amplification and sequencing of the C-terminal part of srbA
	srbA_C-term_Seq_Fw		CGGCTTCACGTCAAACCTTG								PCR amplification and sequencing of the C-terminal part of srbA
	srbA_C-term_Seq_Rv		ACCGAGAGAGAAACGCCTTG								amplification of the HDR template for pyrG mutation
	pyrG1 mut_Fw		TCTTCCAAAGGAGATAAGCTTGGACAGCAATACTAGACTCCTGCATCGGC								amplification of the HDR template for pyrG mutation
	pyrG1 mut_Rv		CAGCGTAGATGCCTCGACCG								sequencing of pyrG
	pyrG1_Seq1Fw		CATTATCAACTGCAGCGTTCTC								sequencing of pyrG
	pyrG1_Seq2Rv		TCATGACTTGCCGCATACTC
	single strand DNA		5'-3'								Use
	pyrG1_ssDNA		TCTTCCAAAGGAGATAAGCTTGGACAGCAATACTAGACTCCTGCATCGGCTATTGGACGCGGTGCCGACTTTATCATCGCCGGTCGAGGCATCTACGCTG								generation of the pyrG auxotroph mutants
	* The point mutation (pyrG1 mutation) introduced into the pyrG coding region is indicated by red
