# Supplementary material for: Development of a marker-free mutagenesis system using CRISPR-Cas9 in the pathogenic mould Aspergillus fumigatus
Source: Fungal Genet Biol. 2020 Dec;145:103479. doi: 10.1016/j.fgb.2020.103479 (PMC7768092; doi:10.1016/j.fgb.2020.103479)
Supplement: Supplementary data 2 [file mmc2.xlsx]

## Sheet: Sheet1
Component	Stock	Price per transformation
crRNA	5 nmol	42
tracrRNA	5 nmol	4.8
Cas9	100 µg	2
Repair template primers	2x50bp	15
One-Taq MasterMix		4
Other consumables		7
*These prices are accurate on 01-07-20 in the UK		74.8
